# Supplementary material for: Requirement of Zebrafish Adcy3a and Adcy5 in Melanosome Dispersion and Melanocyte Stripe Formation
Source: Int J Mol Sci. 2022 Nov 16;23(22):14182. doi: 10.3390/ijms232214182 (PMC9693263; doi:10.3390/ijms232214182)
Supplement: Supplementary file 1 [file ijms-23-14182-s001.zip]

Archive with 1 entries (1 files):
- ijms-1989236-supplementary.pdf
